# Supplementary material for: N,N′-Di­hydroxy­benzene-1,2:4,5-tetra­carboximide dihydrate
Source: Acta Crystallogr Sect E Struct Rep Online. 2013 Jun 26;69(Pt 7):o1152–3. doi: 10.1107/S1600536813016991 (PMC3770415; doi:10.1107/S1600536813016991)
Supplement: Supplementary file 1 [file e-69-o1152-sup1.cif]

##############################################################################
#                                                                            #
# This CIF contains the data in a paper accepted for publication in          #
# Acta Crystallographica Section E. It conforms to the requirements of       #
# Notes for Authors for Acta Crystallographica Section E, and has been       #
# peer reviewed under the auspices of the IUCr Commission on Journals.       #
#                                                                            #
# Full details of the Crystallographic Information File format               #
# are given in the paper "The Crystallographic Information File (CIF):       #
# a New Standard Archive File for Crystallography" by S. R. Hall, F. H.      #
# Allen and I. D. Brown [Acta Cryst. (1991), A47, 655-685].                  #
#                                                                            #
# The current version of the core CIF dictionary is obtainable from          #
# ftp://ftp.iucr.org/pub/cif_core.dic.                                       #
#                                                                            #
# Software is freely available for graphical display of the structure(s)     #
# in this CIF. For information consult the CIF software page                 #
# http://www.iucr.org/resources/cif/software.                                #
#                                                                            #
# This file may be used for bona fide research purposes within the           #
# scientific community so long as proper attribution is given to the journal # 
# article from which it was obtained.                                        #
#                                                                            #
##############################################################################
data_global
_audit_creation_method     SHELXL-97
_journal_date_recd_electronic     2013-06-13
_journal_date_accepted     2013-06-19
_journal_name_full     'Acta Crystallographica, Section E'
_journal_year     2013
_journal_volume     69
_journal_issue      7
_journal_page_first     o1152
_journal_page_last     o1153
_journal_paper_category     QO
_journal_paper_doi     10.1107/S1600536813016991
_journal_coeditor_code     RZ5073
_publ_contact_author_name     'Professor Roberto Centore'
_publ_contact_author_address
;
Dipartimento di Scienze Chimiche
Universit\`a di Napoli 'Federico II'
Complesso di Monte S. Angelo
Via Cinthia
80126 Napoli
Italy
;
_publ_contact_author_email     'roberto.centore@unina.it'
_publ_section_title
;
<i>N</i>,<i>N</i>'-Dihydroxybenzene-1,2:4,5-tetracarboximide dihydrate
;
loop_
    _publ_author_name
    _publ_author_address
    'Roberto Centore'
;
Dipartimento di Scienze Chimiche,
Universit\`a degli Studi di Napoli 'Federico II',
Complesso di Monte S. Angelo,
Via Cinthia, 80126 Napoli, Italy
;
    'Antonio Carella'
;
Dipartimento di Scienze Chimiche,
Universit\`a degli Studi di Napoli 'Federico II',
Complesso di Monte S. Angelo,
Via Cinthia, 80126 Napoli, Italy
;
data_I
_chemical_name_systematic
;\
2,6-Dihydroxy-1<i>H</i>,2<i>H</i>,3<i>H</i>,5<i>H</i>,6<i>H</i>,7<i>H</i>-\
pyrrolo[3,4-<i>f</i>]isoindole-1,3,5,7-tetrone dihydrate
;
_chemical_name_common
;
<i>N</i>,<i>N</i>'-Dihydroxybenzene-1,2:4,5-tetracarboximide dihydrate
;
_chemical_formula_moiety     'C10 H4 N2 O6, 2(H2 O)'
_chemical_formula_sum     'C10 H8 N2 O8'
_chemical_formula_iupac     'C10 H4 N2 O6, 2H2 O'
_chemical_formula_weight     284.18
_symmetry_cell_setting     monoclinic
_symmetry_space_group_name_H-M     'P 21/c'
_symmetry_space_group_name_Hall     '-P 2ybc'
loop_
    _symmetry_equiv_pos_as_xyz
    'x, y, z'
    '-x, y+1/2, -z+1/2'
    '-x, -y, -z'
    'x, -y-1/2, z-1/2'
_cell_length_a     6.874(3)
_cell_length_b     10.189(5)
_cell_length_c     8.099(4)
_cell_angle_alpha     90.00
_cell_angle_beta     106.58(2)
_cell_angle_gamma     90.00
_cell_volume     543.7(4)
_cell_formula_units_Z     2
_cell_measurement_reflns_used     150
_cell_measurement_theta_min     4.925
_cell_measurement_theta_max     23.550
_cell_measurement_temperature     293(2)
_exptl_crystal_description     prism
_exptl_crystal_colour     yellow
_exptl_crystal_size_max     0.40
_exptl_crystal_size_mid     0.40
_exptl_crystal_size_min     0.30
_exptl_crystal_density_diffrn     1.736
_exptl_crystal_density_method     'not measured'
_exptl_crystal_F_000     292
_exptl_absorpt_coefficient_mu     0.154
_exptl_absorpt_correction_type     multi-scan
_exptl_absorpt_process_details     '(SADABS; Bruker, 2001)'
_exptl_absorpt_correction_T_min     0.9409
_exptl_absorpt_correction_T_max     0.9552
_diffrn_ambient_temperature     293(2)
_diffrn_radiation_type     MoK\a
_diffrn_radiation_wavelength     0.71073
_diffrn_radiation_source     'normal-focus sealed tube'
_diffrn_radiation_monochromator     'graphite'
_diffrn_measurement_device_type     'Bruker--Nonius KappaCCD'
_diffrn_measurement_device     'four-circle diffractometer'
_diffrn_measurement_method
;
CCD rotation images, thick slices
;
_diffrn_detector_area_resol_mean     9
_diffrn_reflns_number     4484
_diffrn_reflns_av_R_equivalents     0.0351
_diffrn_reflns_av_sigmaI/netI     0.0303
_diffrn_reflns_theta_min     3.09
_diffrn_reflns_theta_max     27.48
_diffrn_reflns_theta_full     27.48
_diffrn_measured_fraction_theta_max     0.991
_diffrn_measured_fraction_theta_full     0.991
_diffrn_reflns_limit_h_min     -8
_diffrn_reflns_limit_h_max     8
_diffrn_reflns_limit_k_min     -11
_diffrn_reflns_limit_k_max     13
_diffrn_reflns_limit_l_min     -10
_diffrn_reflns_limit_l_max     9
_refine_special_details
;
Refinement of <i>F</i>^2^ against ALL reflections. The weighted <i>R</i>-factor
<i>wR</i> and goodness of fit <i>S</i> are based on <i>F</i>^2^, conventional
<i>R</i>-factors <i>R</i> are based on <i>F</i>, with <i>F</i> set to zero for
negative <i>F</i>^2^. The threshold expression of <i>F</i>^2^ >
\s(<i>F</i>^2^) is used only for calculating <i>R</i>-factors(gt) <i>etc</i>.
and is not relevant to the choice of reflections for refinement.
<i>R</i>-factors based on <i>F</i>^2^ are statistically about twice as large
as those based on <i>F</i>, and <i>R</i>- factors based on ALL data will be
even larger.
;
_reflns_number_total     1231
_reflns_number_gt     1100
_reflns_threshold_expression     I>2sigma(I)
_refine_ls_structure_factor_coef     Fsqd
_refine_ls_matrix_type     full
_refine_ls_R_factor_all     0.0410
_refine_ls_R_factor_gt     0.0361
_refine_ls_wR_factor_gt     0.0943
_refine_ls_wR_factor_ref     0.1001
_refine_ls_goodness_of_fit_ref     1.094
_refine_ls_restrained_S_all     1.094
_refine_ls_number_reflns     1231
_refine_ls_number_parameters     100
_refine_ls_number_restraints     0
_refine_ls_hydrogen_treatment     mixed
_refine_ls_weighting_scheme     calc
_refine_ls_weighting_details
         'calc w=1/[\s^2^(Fo^2^)+(0.0519P)^2^+0.1370P] where P=(Fo^2^+2Fc^2^)/3'
_atom_sites_solution_hydrogens     geom
_atom_sites_solution_primary     direct
_atom_sites_solution_secondary     difmap
_refine_ls_shift/su_max     0.000
_refine_ls_shift/su_mean     0.000
_refine_diff_density_max     0.217
_refine_diff_density_min     -0.250
_refine_ls_extinction_method     none
loop_
    _atom_type_symbol
    _atom_type_description
    _atom_type_scat_dispersion_real
    _atom_type_scat_dispersion_imag
    _atom_type_scat_source
    'C' 'C' 0.0033 0.0016
                         'International Tables Vol C Tables 4.2.6.8 and 6.1.1.4'
    'H' 'H' 0.0000 0.0000
                         'International Tables Vol C Tables 4.2.6.8 and 6.1.1.4'
    'N' 'N' 0.0061 0.0033
                         'International Tables Vol C Tables 4.2.6.8 and 6.1.1.4'
    'O' 'O' 0.0106 0.0060
                         'International Tables Vol C Tables 4.2.6.8 and 6.1.1.4'
_computing_data_collection     '<i>COLLECT</i> (Nonius, 1999)'
_computing_cell_refinement     'DIRAX/LSQ (Duisenberg <i>et al.</i>, 2000)'
_computing_data_reduction     'EvalCCD (Duisenberg <i>et al.</i>, 2003)'
_computing_structure_solution     'SIR97 (Altomare <i>et al.</i>, 1999)'
_computing_structure_refinement     'SHELXL97 (Sheldrick, 2008)'
_computing_molecular_graphics
;
ORTEP-3 for Windows (Farrugia, 2012) and <i>Mercury</i>
(Macrae <i>et al.</i>, 2006)
;
_computing_publication_material     'WinGX (Farrugia, 2012)'
loop_
    _atom_site_type_symbol
    _atom_site_label
    _atom_site_fract_x
    _atom_site_fract_y
    _atom_site_fract_z
    _atom_site_U_iso_or_equiv
    _atom_site_adp_type
    _atom_site_calc_flag
    _atom_site_refinement_flags
    _atom_site_occupancy
    _atom_site_symmetry_multiplicity
    _atom_site_disorder_assembly
    _atom_site_disorder_group
    C C1 0.10245(17) 0.10697(12) -0.05619(15) 0.0244(3) Uani d . 1 1 . .
    H H1 0.1688 0.1760 -0.0924 0.029 Uiso calc R 1 1 . .
    C C2 -0.05331(17) 0.12613(11) 0.01756(15) 0.0230(3) Uani d . 1 1 . .
    C C3 -0.15149(15) 0.02254(11) 0.07171(14) 0.0230(3) Uani d . 1 1 . .
    C C4 -0.31036(17) 0.07755(12) 0.14333(15) 0.0254(3) Uani d . 1 1 . .
    C C5 -0.14618(17) 0.25083(12) 0.05285(15) 0.0258(3) Uani d . 1 1 . .
    N N1 -0.29927(15) 0.21147(11) 0.12231(14) 0.0287(3) Uani d . 1 1 . .
    O O1 -0.42607(13) 0.02174(10) 0.20623(12) 0.0346(3) Uani d . 1 1 . .
    O O2 -0.10464(15) 0.36247(8) 0.02877(13) 0.0360(3) Uani d . 1 1 . .
    O O3 -0.40708(15) 0.29756(10) 0.19205(13) 0.0367(3) Uani d . 1 1 . .
    H H3 -0.499(3) 0.3314(17) 0.103(2) 0.044 Uiso d . 1 1 . .
    O O4 0.32117(15) 0.38853(10) -0.08642(14) 0.0367(3) Uani d . 1 1 . .
    H H4A 0.249(2) 0.4570(19) -0.067(2) 0.044 Uiso d . 1 1 . .
    H H4B 0.387(3) 0.4151(18) -0.163(2) 0.044 Uiso d . 1 1 . .
loop_
    _atom_site_aniso_label
    _atom_site_aniso_U_11
    _atom_site_aniso_U_22
    _atom_site_aniso_U_33
    _atom_site_aniso_U_12
    _atom_site_aniso_U_13
    _atom_site_aniso_U_23
    C1 0.0234(5) 0.0230(6) 0.0280(6) -0.0016(4) 0.0092(4) 0.0017(5)
    C2 0.0226(5) 0.0207(5) 0.0255(5) 0.0009(4) 0.0063(4) 0.0001(4)
    C3 0.0198(5) 0.0255(6) 0.0246(5) 0.0000(4) 0.0077(4) -0.0006(4)
    C4 0.0231(5) 0.0285(6) 0.0248(5) 0.0012(4) 0.0074(4) -0.0019(4)
    C5 0.0268(6) 0.0245(6) 0.0258(5) 0.0030(4) 0.0072(4) -0.0003(5)
    N1 0.0303(5) 0.0264(6) 0.0335(5) 0.0068(4) 0.0156(4) -0.0007(4)
    O1 0.0314(5) 0.0382(6) 0.0405(5) -0.0032(4) 0.0202(4) -0.0014(4)
    O2 0.0436(6) 0.0221(5) 0.0451(6) 0.0019(4) 0.0170(5) 0.0012(4)
    O3 0.0383(5) 0.0379(6) 0.0369(5) 0.0155(4) 0.0157(4) -0.0047(4)
    O4 0.0379(5) 0.0324(5) 0.0436(6) 0.0011(4) 0.0178(4) 0.0028(4)
_geom_special_details
;
All e.s.d.'s (except the e.s.d. in the dihedral angle between two l.s. planes)
are estimated using the full covariance matrix. The cell e.s.d.'s are taken
into account individually in the estimation of e.s.d.'s in distances, angles
and torsion angles; correlations between e.s.d.'s in cell parameters are only
used when they are defined by crystal symmetry. An approximate (isotropic)
treatment of cell e.s.d.'s is used for estimating e.s.d.'s involving l.s.
planes.
;
loop_
    _geom_bond_atom_site_label_1
    _geom_bond_atom_site_label_2
    _geom_bond_site_symmetry_2
    _geom_bond_distance
    _geom_bond_publ_flag
    C1 C3 3 1.3766(17) no
    C1 C2 . 1.3806(17) no
    C1 H1 . 0.9300 no
    C2 C3 . 1.3895(16) no
    C2 C5 . 1.4858(16) no
    C3 C1 3 1.3766(17) no
    C3 C4 . 1.4848(16) no
    C4 O1 . 1.2028(15) no
    C4 N1 . 1.3799(18) no
    C5 O2 . 1.2022(16) no
    C5 N1 . 1.3866(16) no
    N1 O3 . 1.3699(13) no
    O3 H3 . 0.886(19) no
    O4 H4A . 0.896(19) no
    O4 H4B . 0.909(19) no
loop_
    _geom_angle_atom_site_label_1
    _geom_angle_atom_site_label_2
    _geom_angle_atom_site_label_3
    _geom_angle_site_symmetry_1
    _geom_angle_site_symmetry_3
    _geom_angle
    _geom_angle_publ_flag
    C3 C1 C2 3 . 114.54(11) no
    C3 C1 H1 3 . 122.7 no
    C2 C1 H1 . . 122.7 no
    C1 C2 C3 . . 122.39(11) no
    C1 C2 C5 . . 129.26(11) no
    C3 C2 C5 . . 108.35(11) no
    C1 C3 C2 3 . 123.07(11) no
    C1 C3 C4 3 . 128.62(11) no
    C2 C3 C4 . . 108.31(11) no
    O1 C4 N1 . . 125.88(11) no
    O1 C4 C3 . . 129.49(12) no
    N1 C4 C3 . . 104.62(10) no
    O2 C5 N1 . . 125.62(11) no
    O2 C5 C2 . . 130.01(11) no
    N1 C5 C2 . . 104.37(10) no
    O3 N1 C4 . . 121.80(10) no
    O3 N1 C5 . . 123.00(11) no
    C4 N1 C5 . . 114.27(10) no
    N1 O3 H3 . . 105.0(11) no
    H4A O4 H4B . . 107.4(16) no
loop_
    _geom_torsion_atom_site_label_1
    _geom_torsion_atom_site_label_2
    _geom_torsion_atom_site_label_3
    _geom_torsion_atom_site_label_4
    _geom_torsion_site_symmetry_1
    _geom_torsion_site_symmetry_2
    _geom_torsion_site_symmetry_3
    _geom_torsion_site_symmetry_4
    _geom_torsion
    _geom_torsion_publ_flag
    C3 C1 C2 C3 3 . . . 0.13(18) no
    C3 C1 C2 C5 3 . . . -179.51(11) no
    C1 C2 C3 C1 . . . 3 -0.1(2) no
    C5 C2 C3 C1 . . . 3 179.57(10) no
    C1 C2 C3 C4 . . . . -179.69(10) no
    C5 C2 C3 C4 . . . . 0.02(12) no
    C1 C3 C4 O1 3 . . . 1.9(2) no
    C2 C3 C4 O1 . . . . -178.56(12) no
    C1 C3 C4 N1 3 . . . -177.92(11) no
    C2 C3 C4 N1 . . . . 1.59(12) no
    C1 C2 C5 O2 . . . . -1.7(2) no
    C3 C2 C5 O2 . . . . 178.61(12) no
    C1 C2 C5 N1 . . . . 178.07(11) no
    C3 C2 C5 N1 . . . . -1.61(13) no
    O1 C4 N1 O3 . . . . 8.09(19) no
    C3 C4 N1 O3 . . . . -172.06(10) no
    O1 C4 N1 C5 . . . . 177.34(11) no
    C3 C4 N1 C5 . . . . -2.80(13) no
    O2 C5 N1 O3 . . . . -8.29(19) no
    C2 C5 N1 O3 . . . . 171.92(10) no
    O2 C5 N1 C4 . . . . -177.40(12) no
    C2 C5 N1 C4 . . . . 2.81(13) no
loop_
    _geom_hbond_atom_site_label_D
    _geom_hbond_atom_site_label_H
    _geom_hbond_atom_site_label_A
    _geom_hbond_site_symmetry_A
    _geom_hbond_distance_DH
    _geom_hbond_distance_HA
    _geom_hbond_distance_DA
    _geom_hbond_angle_DHA
    _geom_hbond_publ_flag
    O3 H3 O4 1_455 0.886(19) 1.768(19) 2.6516(18) 175.2(17) yes
    O4 H4A O2 3_565 0.896(19) 2.15(2) 3.0441(17) 172.4(16) yes
    O4 H4B O1 4_665 0.909(19) 1.990(19) 2.8879(16) 169.3(15) yes
    C1 H1 O4 . 0.93 2.40 3.280(2) 157.8 yes
_iucr_refine_instructions_details
;
TITL Compound X
CELL  0.71073   6.8740  10.1890   8.0990   90.000  106.580   90.000
ZERR     2.00   0.003   0.005   0.004    0.000    0.02    0.000
LATT   1
SYMM  - X, 1/2 + Y, 1/2 - Z
SFAC  C    H    N    O
DISP C    0.00330   0.00160
DISP H    0.00000   0.00000
DISP N    0.00610   0.00330
DISP O    0.01060   0.00600
UNIT  20   16    4    16
MERG   2
FMAP   2
PLAN    5
SIZE 0.4 0.4 0.3
EQIV $1 -x, -y, -z
EQIV $2 x-1, y, z
EQIV $3 -x, -y+1, -z
EQIV $4 x+1, -y+1/2, z-1/2
HTAB O3 O4_$2
HTAB O4 O2_$3
HTAB O4 O1_$4
HTAB C1 O4
MPLA 12 C1 C2 C3 C4 C5 N1 C1_$1 C2_$1 C3_$1 C4_$1 C5_$1 N1_$1 O3 O3_$1
ACTA
BOND
BOND   $H
CONF
LIST   4
L.S.   8
WGHT    0.0519      0.1370
FVAR       1.45511
C1    1    0.102445    0.106974   -0.056186    11.00000    0.02339    0.02305 =
         0.02798    0.00174    0.00917   -0.00156
AFIX  43
H1    2    0.168832    0.175959   -0.092428    11.00000   -1.20000
AFIX   0
C2    1   -0.053312    0.126128    0.017558    11.00000    0.02258    0.02067 =
         0.02552    0.00012    0.00631    0.00087
C3    1   -0.151492    0.022535    0.071709    11.00000    0.01983    0.02553 =
         0.02461   -0.00061    0.00774    0.00005
C4    1   -0.310356    0.077546    0.143328    11.00000    0.02314    0.02853 =
         0.02481   -0.00190    0.00741    0.00124
C5    1   -0.146183    0.250826    0.052850    11.00000    0.02682    0.02452 =
         0.02581   -0.00025    0.00720    0.00304
N1    3   -0.299273    0.211471    0.122308    11.00000    0.03027    0.02644 =
         0.03349   -0.00073    0.01562    0.00676
O1    4   -0.426071    0.021743    0.206230    11.00000    0.03136    0.03822 =
         0.04051   -0.00143    0.02023   -0.00318
O2    4   -0.104641    0.362468    0.028774    11.00000    0.04356    0.02210 =
         0.04512    0.00120    0.01699    0.00192
O3    4   -0.407084    0.297559    0.192051    11.00000    0.03832    0.03794 =
         0.03687   -0.00472    0.01568    0.01552
H3    2   -0.499491    0.331444    0.102600    11.00000   -1.20000
O4    4    0.321167    0.388531   -0.086419    11.00000    0.03790    0.03238 =
         0.04357    0.00282    0.01785    0.00107
H4A   2    0.248908    0.456967   -0.066754    11.00000   -1.20000
H4B   2    0.386648    0.415090   -0.163460    11.00000   -1.20000
HKLF 4
REM  Compound X
REM R1 =  0.0361 for   1100 Fo > 4sig(Fo)  and  0.0410 for all   1231 data
REM    100 parameters refined using      0 restraints
END
WGHT      0.0519      0.1370
REM Highest difference peak  0.217,  deepest hole -0.250,  1-sigma level  0.054
Q1    1  -0.2260  0.0400  0.1088  11.00000  0.05    0.22
Q2    1  -0.2985  0.1502  0.1497  11.00000  0.05    0.21
Q3    1  -0.0993  0.1936  0.0252  11.00000  0.05    0.21
Q4    1  -0.0829  0.0724  0.0516  11.00000  0.05    0.20
Q5    1  -0.1403 -0.0379  0.0483  11.00000  0.05    0.19
;
