# Supplementary material for: N,N′-Di­hydroxy­benzene-1,2:4,5-tetra­carboximide dihydrate
Source: Acta Crystallogr Sect E Struct Rep Online. 2013 Jun 26;69(Pt 7):o1152–3. doi: 10.1107/S1600536813016991 (PMC3770415; doi:10.1107/S1600536813016991)
Supplement: Supplementary file 2 [file e-69-o1152-Isup2.hkl]

#
# h,k,l, Fc-squared, Fo-squared, sigma(Fo-squared) and status flag
#
data_I
_shelx_title ' Compound X'
_shelx_refln_list_code          4
_shelx_F_calc_maximum       66.73
_exptl_crystal_F_000       292.00
_reflns_d_resolution_high  0.7701
 
loop_
 _symmetry_equiv_pos_as_xyz
 'x, y, z'
 '-x, y+1/2, -z+1/2'
 '-x, -y, -z'
 'x, -y-1/2, z-1/2'
 
_cell_length_a     6.8740
_cell_length_b    10.1890
_cell_length_c     8.0990
_cell_angle_alpha  90.000
_cell_angle_beta  106.580
_cell_angle_gamma  90.000
 
_shelx_F_squared_multiplier     1.000
 
loop_
 _refln_index_h
 _refln_index_k
 _refln_index_l
 _refln_F_squared_calc
 _refln_F_squared_meas
 _refln_F_squared_sigma
 _refln_observed_status
   1   0   0        4.61        4.80      0.24 o
   2   0   0       45.02       38.62      0.89 o
   3   0   0      107.90      117.36      2.49 o
   4   0   0     1572.19     1758.29     39.45 o
   5   0   0      406.20      469.11     12.60 o
   6   0   0        8.11        8.02      0.38 o
   7   0   0      224.61      253.99      9.86 o
   8   0   0       71.40       83.04      3.51 o
   2   1   0       14.61       18.07      0.32 o
   3   1   0      738.57      788.85     13.03 o
   4   1   0        1.51        1.53      0.17 o
   5   1   0        7.37        6.79      0.27 o
   6   1   0       23.69       23.82      0.55 o
   7   1   0        0.82        0.35      0.35 o
   8   1   0       86.66       93.15      2.77 o
   0   2   0        3.86        2.83      0.37 o
   1   2   0       33.10       30.79      0.67 o
   2   2   0       50.72       62.97      1.12 o
   3   2   0       16.69       20.59      0.38 o
   4   2   0        0.13        0.13      0.12 o
   5   2   0        5.00        4.80      0.19 o
   6   2   0        0.10        0.03      0.17 o
   7   2   0        0.11       -0.26      0.40 o
   8   2   0        7.16        8.15      0.54 o
   1   3   0      816.33      713.16     18.65 o
   2   3   0      224.93      238.59      5.07 o
   3   3   0       10.24        9.21      0.25 o
   4   3   0        0.48        0.35      0.11 o
   5   3   0       83.56       89.34      1.53 o
   6   3   0       37.46       36.16      0.80 o
   7   3   0       16.95       17.33      0.56 o
   8   3   0        0.05       -0.55      0.55 o
   0   4   0      164.17      158.15      7.13 o
   1   4   0     1217.44     1213.41     31.83 o
   2   4   0       19.22       23.76      0.57 o
   3   4   0      549.17      621.22     12.81 o
   4   4   0        1.08        0.74      0.21 o
   5   4   0      424.11      437.61      7.46 o
   6   4   0       10.03        9.91      0.34 o
   7   4   0      229.87      224.02      5.52 o
   8   4   0        3.76        4.14      0.38 o
   1   5   0      475.75      488.75     13.13 o
   2   5   0      273.05      268.97      5.99 o
   3   5   0       29.45       34.30      0.73 o
   4   5   0      111.65      121.75      2.84 o
   5   5   0       73.16       68.05      1.22 o
   6   5   0      121.80      113.89      2.22 o
   7   5   0       25.09       23.19      0.69 o
   0   6   0       23.86       24.79      1.04 o
   1   6   0       17.16       14.73      0.53 o
   2   6   0      212.69      205.53      4.74 o
   3   6   0       82.78       79.52      1.54 o
   4   6   0        2.58        3.23      0.20 o
   5   6   0      132.55      125.06      3.44 o
   6   6   0       35.01       35.50      0.97 o
   7   6   0        0.81       -0.10      0.49 o
   1   7   0      197.18      197.10      5.19 o
   2   7   0      295.24      277.94      6.52 o
   3   7   0       64.72       64.88      1.49 o
   4   7   0        4.06        3.08      0.24 o
   5   7   0       13.46       10.87      0.39 o
   6   7   0       14.68       14.93      0.70 o
   7   7   0        6.14        7.46      0.65 o
   0   8   0      499.58      449.21     16.86 o
   1   8   0      421.08      394.13     10.63 o
   2   8   0       39.42       39.00      0.96 o
   3   8   0       72.02       63.87      1.41 o
   4   8   0       73.41       66.70      1.48 o
   5   8   0       40.62       34.95      0.99 o
   6   8   0        2.10        0.83      0.77 o
   1   9   0       41.62       44.54      1.46 o
   2   9   0      559.14      521.23     14.51 o
   3   9   0      227.01      204.80      4.36 o
   4   9   0       34.23       36.59      0.98 o
   5   9   0        1.31        0.94      0.33 o
   6   9   0        5.90        3.62      0.60 o
   0  10   0       83.09       74.29      2.85 o
   1  10   0      105.75      102.77      2.75 o
   2  10   0        6.05        4.18      0.31 o
   3  10   0       94.22       94.13      2.01 o
   4  10   0        0.58        0.72      0.36 o
   5  10   0        1.71        1.47      0.33 o
   1  11   0        0.43        1.51      0.29 o
   2  11   0       25.03       23.73      0.98 o
   3  11   0       20.56       20.08      1.03 o
   4  11   0       41.28       43.76      3.34 o
   0  12   0       79.88       89.49      3.71 o
   1  12   0        1.27        1.78      0.29 o
   2  12   0       14.38       16.53      0.59 o
   3  12   0       21.16       20.15      1.12 o
   1  13   0        8.14        8.28      1.23 o
  -8   1   1       32.87       34.37      1.20 o
  -7   1   1        3.12        2.58      0.28 o
  -6   1   1       49.73       47.53      0.92 o
  -5   1   1       11.65       14.14      0.30 o
  -4   1   1       52.54       54.12      0.90 o
  -3   1   1      506.62      583.24      9.32 o
  -2   1   1      126.80      143.06      2.39 o
  -1   1   1        1.68        1.03      0.08 o
   0   1   1      746.70      484.68     18.90 o
   1   1   1     1567.28     1494.04     37.99 o
   2   1   1       13.96       12.60      0.25 o
   3   1   1        4.12        3.80      0.15 o
   4   1   1       68.47       75.93      1.34 o
   5   1   1       12.25       12.36      0.38 o
   6   1   1       33.96       38.57      1.09 o
   7   1   1       29.87       32.15      1.07 o
   8   1   1        0.02       -0.37      0.37 o
  -8   2   1        0.01        0.04      0.34 o
  -7   2   1      401.71      439.35     12.22 o
  -6   2   1      153.79      160.32      2.72 o
  -5   2   1       51.97       55.91      0.98 o
  -4   2   1      511.61      593.14     10.10 o
  -3   2   1       32.47       35.25      0.60 o
  -1   2   1       18.57       19.79      0.50 o
   0   2   1      374.15      362.24     17.01 o
   1   2   1      828.31      766.50     19.43 o
   2   2   1      378.54      394.88      6.85 o
   3   2   1     1375.28     1405.92     26.80 o
   4   2   1       54.98       57.54      1.12 o
   5   2   1       75.42       84.22      1.49 o
   6   2   1       10.86       12.01      0.32 o
   7   2   1      135.00      149.29      3.66 o
   8   2   1      107.15      112.07      3.24 o
  -8   3   1        1.13        0.44      0.25 o
  -7   3   1       62.54       64.30      1.43 o
  -6   3   1        5.67        4.55      0.23 o
  -5   3   1        3.44        2.27      0.16 o
  -4   3   1        0.70        0.84      0.16 o
  -3   3   1     1696.49     1864.59     38.95 o
  -2   3   1      574.86      560.88     11.33 o
  -1   3   1      773.34      777.56     27.01 o
   0   3   1      779.14      743.92     20.43 o
   1   3   1      146.60      160.34      3.68 o
   2   3   1      398.79      440.16      9.50 o
   3   3   1      149.57      139.26      2.20 o
   4   3   1      823.81      852.31     14.33 o
   5   3   1        1.81        2.27      0.20 o
   6   3   1        4.41        4.64      0.23 o
   7   3   1        8.80        9.16      0.45 o
   8   3   1       30.65       28.73      1.47 o
  -8   4   1        0.04       -0.01      0.56 o
  -7   4   1       30.56       30.20      0.75 o
  -6   4   1       16.00       14.70      0.36 o
  -5   4   1       15.38       15.14      0.35 o
  -4   4   1      217.48      219.20      4.03 o
  -3   4   1       89.47       91.42      1.99 o
  -2   4   1       19.72       24.90      0.55 o
  -1   4   1       66.83       69.83      4.48 o
   0   4   1     1295.05     1158.63     63.63 o
   1   4   1     1456.18     1296.42     39.69 o
   2   4   1      114.76      105.12      2.28 o
   3   4   1       31.42       28.19      0.66 o
   4   4   1       19.22       17.96      0.38 o
   5   4   1      104.04      101.06      2.08 o
   6   4   1        2.04        1.75      0.24 o
   7   4   1        3.73        3.69      0.29 o
  -8   5   1        4.13        3.68      0.38 o
  -7   5   1        1.17        0.79      0.32 o
  -6   5   1      192.14      183.21      3.22 o
  -5   5   1        5.46        4.97      0.24 o
  -4   5   1        8.39        7.94      0.30 o
  -3   5   1       74.14       75.09      1.55 o
  -2   5   1      248.86      300.84      7.03 o
  -1   5   1      331.75      369.87     13.92 o
   0   5   1      139.61      144.25      5.72 o
   1   5   1        0.73        0.36      0.15 o
   2   5   1      361.26      374.27      9.35 o
   3   5   1        7.83       12.30      0.45 o
   4   5   1        0.02        0.20      0.12 o
   5   5   1        9.12        7.74      0.25 o
   6   5   1       18.54       17.74      0.49 o
   7   5   1       70.69       70.68      2.02 o
  -7   6   1        5.65        6.66      0.36 o
  -6   6   1      126.46      126.10      3.60 o
  -5   6   1      147.72      134.00      2.84 o
  -4   6   1        0.32       -0.08      0.21 o
  -3   6   1        0.47        0.61      0.16 o
  -2   6   1      247.74      236.70      7.83 o
  -1   6   1      280.96      298.71      9.88 o
   0   6   1       41.90       45.94      1.25 o
   1   6   1       30.88       34.38      1.00 o
   2   6   1      388.97      390.04     11.88 o
   3   6   1       56.16       57.16      1.41 o
   4   6   1       10.27        9.84      0.30 o
   5   6   1        0.00       -0.17      0.17 o
   6   6   1      114.78      110.42      3.12 o
   7   6   1       61.19       57.65      1.96 o
  -7   7   1        8.69        8.31      0.58 o
  -6   7   1       41.73       36.87      1.03 o
  -5   7   1       72.51       72.69      1.95 o
  -4   7   1      300.10      301.56      6.59 o
  -3   7   1      384.47      372.76      8.06 o
  -2   7   1      193.47      201.02      4.40 o
  -1   7   1        7.18        7.11      0.33 o
   0   7   1       78.94       86.67      2.25 o
   1   7   1       21.50       26.06      0.79 o
   2   7   1       43.47       43.28      1.02 o
   3   7   1       71.49       70.50      1.96 o
   4   7   1      164.88      152.31      3.11 o
   5   7   1      188.33      187.53      5.21 o
   6   7   1        7.52        7.18      0.70 o
  -7   8   1        0.64        0.57      0.33 o
  -6   8   1       23.76       21.62      0.89 o
  -5   8   1       92.20       89.04      2.19 o
  -4   8   1      277.76      274.97      6.22 o
  -3   8   1        5.23        5.65      0.37 o
  -2   8   1      412.68      397.26     11.36 o
  -1   8   1       93.51      103.07      3.10 o
   0   8   1       14.29       14.40      0.54 o
   1   8   1        1.89        1.85      0.22 o
   2   8   1       11.27       13.49      0.42 o
   3   8   1      276.62      268.65      7.38 o
   4   8   1       25.36       25.27      0.75 o
   5   8   1       62.47       63.64      2.10 o
   6   8   1       44.01       45.38      1.60 o
  -6   9   1       10.96        9.12      0.56 o
  -5   9   1        9.68        8.15      0.36 o
  -4   9   1        1.68        2.14      0.68 o
  -3   9   1       12.59       10.99      0.39 o
  -2   9   1        0.01       -0.24      0.24 o
  -1   9   1       67.44       75.09      2.70 o
   0   9   1       28.57       27.55      0.84 o
   1   9   1       78.68       77.00      2.41 o
   2   9   1       54.01       57.58      1.37 o
   3   9   1        7.89        6.52      0.31 o
   4   9   1        0.12       -0.17      0.26 o
  -5  10   1       10.04       10.63      0.57 o
  -4  10   1        0.50        0.26      0.28 o
  -3  10   1        2.47        4.37      0.29 o
  -2  10   1        2.36        3.13      0.25 o
  -1  10   1        1.43        1.83      0.30 o
   0  10   1       29.18       29.79      0.90 o
   1  10   1       43.36       45.28      1.30 o
   2  10   1        2.49        3.25      0.29 o
   3  10   1        0.01        0.21      0.19 o
   4  10   1        0.77        0.09      0.33 o
   5  10   1        1.75        2.61      0.58 o
  -4  11   1       25.57       25.75      0.89 o
  -3  11   1       30.65       30.19      0.77 o
  -2  11   1        3.16        2.50      0.25 o
  -1  11   1        5.26        7.45      0.33 o
   0  11   1        9.53        7.00      0.39 o
   1  11   1       11.11        8.28      0.41 o
   2  11   1        1.16        1.87      0.26 o
   3  11   1        8.48        7.75      0.81 o
   4  11   1       19.99       19.38      1.13 o
  -3  12   1        0.52        1.48      0.50 o
  -2  12   1        8.71        9.79      0.39 o
  -1  12   1        3.74        4.10      0.26 o
   0  12   1        5.12        4.82      0.67 o
   1  12   1       20.99       18.98      0.85 o
   2  12   1        0.10        0.41      0.41 o
   3  12   1       10.03       10.68      0.59 o
  -1  13   1       80.32       88.64      2.91 o
   0  13   1        2.74        3.06      0.56 o
   1  13   1       11.68       12.03      1.30 o
  -8   0   2        9.62        8.53      0.80 o
  -7   0   2      114.19      112.31      7.63 o
  -6   0   2      788.49      798.57     20.04 o
  -5   0   2      362.52      370.33      9.07 o
  -4   0   2      894.74     1001.89     24.52 o
  -3   0   2     1471.94     1461.13     45.55 o
  -2   0   2      111.79      109.69      3.05 o
  -1   0   2      378.10      358.94     10.03 o
   0   0   2     2542.34     2269.48    130.96 o
   2   0   2      579.24      541.35     13.57 o
   3   0   2       49.10       48.25      1.15 o
   4   0   2        0.50       -0.34      0.34 o
   5   0   2      750.56      810.59     22.17 o
   6   0   2       62.25       65.82      3.43 o
   7   0   2        2.11        2.86      0.44 o
  -8   1   2        1.06        1.13      0.59 o
  -7   1   2      132.06      122.92      3.38 o
  -6   1   2        7.39        8.00      0.36 o
  -5   1   2       12.96       14.29      0.33 o
  -4   1   2       18.94       22.32      0.43 o
  -3   1   2       21.93       28.81      0.74 o
  -1   1   2       77.07       69.63      1.45 o
   0   1   2     2062.12     1703.20     53.59 o
   1   1   2      119.37      112.95      3.21 o
   2   1   2     1589.80     1733.18     45.81 o
   3   1   2        6.65        7.22      0.19 o
   4   1   2       71.84       79.94      1.42 o
   5   1   2        0.05        0.38      0.25 o
   6   1   2        0.07        0.02      0.18 o
   7   1   2       14.27       14.87      0.60 o
  -8   2   2       14.83       15.59      0.73 o
  -7   2   2       31.93       30.97      0.85 o
  -6   2   2        2.35        3.24      0.24 o
  -5   2   2        3.20        3.23      0.18 o
  -4   2   2       20.84       21.24      0.42 o
  -3   2   2        2.34        0.17      0.10 o
  -2   2   2       91.21       97.96      1.67 o
  -1   2   2       39.91       44.42      0.85 o
   0   2   2       88.22       84.92      3.42 o
   1   2   2        0.81        0.76      0.09 o
   2   2   2        1.23        0.24      0.16 o
   3   2   2       44.79       45.42      0.87 o
   4   2   2        6.10        6.67      0.21 o
   5   2   2        0.01       -0.01      0.15 o
   6   2   2        0.03       -0.16      0.19 o
   7   2   2        0.07        0.64      0.32 o
  -8   3   2        0.36        0.62      0.62 o
  -7   3   2        9.41        8.80      0.40 o
  -6   3   2       73.54       73.10      1.34 o
  -5   3   2      173.54      185.16      2.91 o
  -4   3   2       33.95       33.11      0.60 o
  -3   3   2        2.76        1.56      0.14 o
  -2   3   2      217.90      238.83      4.52 o
  -1   3   2       16.99       15.33      0.63 o
   0   3   2      773.82      712.84     38.90 o
   1   3   2      236.22      210.68      5.37 o
   2   3   2       21.92       16.30      0.42 o
   3   3   2      126.38      114.68      2.12 o
   4   3   2       22.37       23.32      0.46 o
   5   3   2       12.42       12.43      0.32 o
   6   3   2       36.75       40.43      0.90 o
   7   3   2        1.98        1.91      0.31 o
  -8   4   2       12.44       12.56      0.69 o
  -7   4   2       16.05       17.56      0.64 o
  -6   4   2      327.06      318.57      6.04 o
  -5   4   2       28.58       26.17      0.59 o
  -4   4   2      915.26      970.59     18.06 o
  -3   4   2      145.79      174.08      3.52 o
  -2   4   2      565.42      654.15     18.08 o
  -1   4   2        1.41        3.58      0.19 o
   0   4   2     1866.55     1858.49    104.29 o
   1   4   2        8.37        8.75      0.44 o
   2   4   2      342.38      350.42     11.03 o
   3   4   2       66.96       74.56      1.73 o
   4   4   2      158.37      168.23      2.83 o
   5   4   2       18.42       18.44      0.42 o
   6   4   2       93.82       98.73      2.04 o
   7   4   2       18.96       16.66      0.80 o
  -8   5   2        1.47        2.02      0.43 o
  -7   5   2       95.94       90.84      2.35 o
  -6   5   2       17.05       14.99      0.59 o
  -5   5   2      297.45      273.35      5.69 o
  -4   5   2       81.24       75.05      1.59 o
  -3   5   2      215.78      255.67      5.87 o
  -2   5   2      102.92      109.01      2.92 o
  -1   5   2       96.93       97.76      2.31 o
   0   5   2      546.32      577.80     17.17 o
   1   5   2        8.52       10.81      0.35 o
   2   5   2      118.28      127.46      5.24 o
   3   5   2      136.98      131.28      3.18 o
   4   5   2        1.65        2.56      0.26 o
   5   5   2       51.46       51.36      1.30 o
   6   5   2       44.77       42.40      1.11 o
   7   5   2       35.33       33.13      1.34 o
  -7   6   2        1.43        0.97      0.35 o
  -6   6   2       13.41       10.51      0.41 o
  -5   6   2       37.67       37.92      0.87 o
  -4   6   2      288.42      284.39      6.04 o
  -3   6   2       48.35       53.63      1.34 o
  -2   6   2       21.71       18.19      0.45 o
  -1   6   2      293.48      290.80      7.47 o
   0   6   2       88.87       88.06      2.09 o
   1   6   2       10.19       13.17      0.41 o
   2   6   2        0.85        0.28      0.33 o
   3   6   2       30.30       32.62      1.32 o
   4   6   2       32.55       34.09      0.82 o
   5   6   2        0.44        0.77      0.25 o
   6   6   2       36.97       36.12      1.14 o
  -7   7   2        1.09        1.80      0.38 o
  -6   7   2       16.31       17.04      0.57 o
  -5   7   2       55.41       56.62      1.24 o
  -4   7   2        0.12        0.29      0.26 o
  -3   7   2       22.80       17.74      0.48 o
  -2   7   2        5.29        5.59      0.25 o
  -1   7   2      121.16      110.51      2.70 o
   0   7   2      277.87      281.17      6.54 o
   1   7   2       31.09       28.72      1.07 o
   2   7   2        5.50        6.73      0.32 o
   3   7   2      124.42      116.70      3.77 o
   4   7   2       95.70       96.31      2.34 o
   5   7   2        9.13        8.39      0.39 o
   6   7   2        8.58        7.71      0.54 o
  -7   8   2        0.02       -0.53      0.53 o
  -6   8   2        3.16        4.52      0.38 o
  -5   8   2       18.70       14.39      0.49 o
  -4   8   2       98.25       86.66      1.85 o
  -3   8   2       37.67       32.40      0.84 o
  -2   8   2       87.45       82.19      2.01 o
  -1   8   2       87.22       84.54      2.05 o
   0   8   2      594.25      576.11     15.46 o
   1   8   2      299.39      280.03      9.89 o
   2   8   2      170.19      161.48      5.02 o
   3   8   2       22.09       20.82      0.92 o
   4   8   2       75.39       73.77      2.33 o
   5   8   2       47.33       44.80      1.31 o
   6   8   2        4.66        4.99      0.68 o
  -6   9   2        3.24        2.26      0.47 o
  -5   9   2        8.64        6.81      0.43 o
  -4   9   2        0.61        0.70      0.24 o
  -3   9   2       16.86       20.48      0.56 o
  -2   9   2      387.54      339.06      8.26 o
  -1   9   2      472.40      459.67     12.84 o
   0   9   2        6.98        7.61      0.34 o
   1   9   2        2.82        3.00      0.25 o
   2   9   2       64.81       67.47      1.92 o
   3   9   2      382.31      383.93     16.91 o
   4   9   2       69.33       65.40      2.59 o
   5   9   2       31.92       33.52      1.24 o
  -5  10   2       10.77       12.67      0.65 o
  -4  10   2        0.74        0.54      0.25 o
  -3  10   2        6.19        6.84      0.32 o
  -2  10   2       43.41       44.37      1.16 o
  -1  10   2       57.12       48.24      1.26 o
   0  10   2       40.95       40.76      1.18 o
   1  10   2       44.96       40.11      1.07 o
   2  10   2       85.22       83.45      1.95 o
   3  10   2       12.61       14.14      0.93 o
   4  10   2       52.83       56.22      2.32 o
  -4  11   2       22.87       22.52      0.80 o
  -3  11   2       57.79       61.88      1.47 o
  -2  11   2       36.90       37.10      0.98 o
  -1  11   2       64.21       63.60      1.63 o
   0  11   2        0.12       -0.23      0.23 o
   1  11   2        3.21        3.27      0.26 o
   2  11   2        0.39        0.97      0.75 o
   3  11   2        8.31        8.14      0.76 o
  -3  12   2        5.32        5.71      0.42 o
  -2  12   2       20.00       20.11      0.68 o
  -1  12   2        7.35        8.32      0.40 o
   0  12   2       10.59       10.92      0.45 o
   1  12   2       52.00       57.31      1.96 o
   2  12   2        0.12       -0.41      0.41 o
  -8   1   3        0.60        0.54      0.76 o
  -7   1   3       37.39       34.25      1.10 o
  -6   1   3        3.98        3.92      0.33 o
  -5   1   3      150.41      134.16      2.31 o
  -4   1   3        0.59        1.43      0.44 o
  -3   1   3        0.12        0.17      0.10 o
  -2   1   3      548.67      637.58     11.65 o
  -1   1   3      272.67      297.83      6.66 o
   0   1   3      213.75      204.04      4.39 o
   1   1   3      230.83      271.96      5.33 o
   2   1   3      736.09      762.42     19.90 o
   3   1   3        2.38        3.44      0.17 o
   4   1   3        0.90        0.81      0.20 o
   5   1   3        1.31        1.12      0.16 o
   6   1   3        5.37        4.46      0.27 o
   7   1   3       14.37       17.14      0.66 o
  -8   2   3        2.12        3.73      0.69 o
  -7   2   3       24.09       19.22      0.65 o
  -6   2   3      786.77      752.85     23.18 o
  -5   2   3       44.19       39.68      0.75 o
  -4   2   3       17.05       17.93      0.41 o
  -3   2   3      905.80     1024.93     21.97 o
  -2   2   3      897.04      916.20     17.72 o
  -1   2   3     1785.51     1898.40     76.65 o
   0   2   3      211.69      227.73      8.84 o
   1   2   3        3.30        3.93      0.18 o
   2   2   3      130.69      127.75      2.37 o
   3   2   3      283.44      268.17      4.98 o
   4   2   3      104.69      107.84      2.11 o
   5   2   3       29.70       31.22      1.12 o
   6   2   3        8.15        8.56      0.33 o
   7   2   3        0.01       -0.58      0.58 o
  -8   3   3       24.25       25.62      1.01 o
  -7   3   3       14.00       11.80      0.60 o
  -6   3   3      125.06      129.11      2.28 o
  -5   3   3        3.69        5.22      0.32 o
  -4   3   3       28.18       21.99      0.45 o
  -3   3   3        5.36        4.27      0.18 o
  -2   3   3     1463.20     1565.87     33.81 o
  -1   3   3      463.30      427.07     11.95 o
   0   3   3      203.19      204.81      6.40 o
   1   3   3      340.74      315.73      9.75 o
   2   3   3        1.25        1.39      0.19 o
   3   3   3       89.76       97.29      2.28 o
   4   3   3        6.16        4.48      0.18 o
   5   3   3      272.01      266.12      7.99 o
   6   3   3        8.28        8.73      0.32 o
   7   3   3        5.53        5.65      0.68 o
  -8   4   3        1.17        1.31      0.89 o
  -7   4   3        0.03        0.76      0.39 o
  -6   4   3       47.94       45.01      0.97 o
  -5   4   3       40.98       39.96      0.74 o
  -4   4   3       68.99       74.21      1.25 o
  -3   4   3      313.94      325.70      6.24 o
  -2   4   3      156.66      147.69      2.84 o
  -1   4   3        1.54        1.89      0.15 o
   0   4   3        7.96        9.19      0.53 o
   1   4   3      249.85      240.54      6.68 o
   2   4   3      407.84      393.07     12.11 o
   3   4   3       36.32       34.40      0.87 o
   4   4   3       13.73       12.06      0.39 o
   5   4   3        0.24       -0.18      0.37 o
   6   4   3       33.80       31.12      0.95 o
   7   4   3        0.13        0.57      0.43 o
  -8   5   3        2.62        4.00      0.66 o
  -7   5   3       25.20       24.92      0.88 o
  -6   5   3       23.35       22.31      0.52 o
  -5   5   3      205.26      205.41      4.33 o
  -4   5   3      126.62      126.78      2.58 o
  -3   5   3       51.71       54.20      1.20 o
  -2   5   3       54.95       54.20      1.78 o
  -1   5   3      542.82      607.88     16.92 o
   0   5   3        4.70        5.16      0.21 o
   1   5   3       70.12       63.48      2.03 o
   2   5   3      100.32       98.03      3.40 o
   3   5   3       54.91       56.16      1.27 o
   4   5   3        1.82        2.35      0.22 o
   5   5   3       14.82       15.07      0.50 o
   6   5   3        0.14        0.56      0.54 o
  -7   6   3       33.19       35.11      1.29 o
  -6   6   3       15.55       18.93      0.52 o
  -5   6   3      136.28      131.49      2.74 o
  -4   6   3      206.42      189.20      3.92 o
  -3   6   3        0.19        0.46      0.20 o
  -2   6   3       23.58       21.92      0.58 o
  -1   6   3      147.66      146.60      3.49 o
   0   6   3      101.90      110.56      2.58 o
   1   6   3       59.79       61.23      1.98 o
   2   6   3       55.19       55.88      1.98 o
   3   6   3      166.08      166.59      3.71 o
   4   6   3        0.01        0.21      0.19 o
   5   6   3        1.85        2.56      0.23 o
   6   6   3        0.58        0.66      0.90 o
  -7   7   3        3.24        4.72      0.45 o
  -6   7   3       11.61       12.66      0.48 o
  -5   7   3       36.45       29.92      0.73 o
  -4   7   3      203.33      207.53      4.43 o
  -3   7   3      210.35      217.56      4.53 o
  -2   7   3      457.24      450.12      9.95 o
  -1   7   3      221.29      218.33      5.37 o
   0   7   3        2.84        2.72      0.24 o
   1   7   3       43.41       44.29      1.71 o
   2   7   3        0.40        0.02      0.32 o
   3   7   3       52.04       50.62      1.44 o
   4   7   3        9.43        9.44      0.37 o
   5   7   3       47.06       45.18      1.18 o
   6   7   3       66.78       65.15      2.18 o
  -7   8   3        1.37        0.97      0.32 o
  -6   8   3        1.04        1.15      0.33 o
  -5   8   3        8.23        7.27      0.33 o
  -4   8   3       53.19       53.68      1.18 o
  -3   8   3      484.90      497.95     12.39 o
  -2   8   3       15.22       14.90      0.43 o
  -1   8   3      251.94      229.12      6.13 o
   0   8   3       90.21       92.37      2.22 o
   1   8   3       80.74       82.11      3.17 o
   2   8   3        0.78       -0.17      0.57 o
   3   8   3        1.40        1.82      0.31 o
   4   8   3      106.75      105.72      3.54 o
   5   8   3       12.99       13.75      0.67 o
  -6   9   3        0.05        0.78      0.63 o
  -5   9   3        8.15        6.26      0.31 o
  -4   9   3        1.44        1.23      0.22 o
  -3   9   3       14.58       12.79      0.42 o
  -2   9   3       10.21       10.31      0.49 o
  -1   9   3        7.93        8.23      0.36 o
   0   9   3       19.34       21.98      0.65 o
   1   9   3       21.37       19.81      0.59 o
   2   9   3      101.90      102.32      3.97 o
   3   9   3        7.55        8.88      0.88 o
   4   9   3        2.11        2.16      0.95 o
   5   9   3        1.12        0.99      0.38 o
  -5  10   3        0.37        0.23      0.35 o
  -4  10   3       23.04       25.39      0.67 o
  -3  10   3        1.64        2.55      0.40 o
  -2  10   3       20.63       26.04      0.66 o
  -1  10   3        0.08       -0.20      0.20 o
   0  10   3        9.86        8.72      0.36 o
   1  10   3        2.70        2.40      0.18 o
   2  10   3       15.79       16.69      1.01 o
   3  10   3        2.46        4.17      1.02 o
   4  10   3        5.82        4.76      0.57 o
  -4  11   3       21.12       20.61      0.76 o
  -3  11   3       33.90       36.25      1.12 o
  -2  11   3       21.14       21.66      0.73 o
  -1  11   3        0.02       -0.22      0.22 o
   0  11   3        2.60        2.75      0.24 o
   1  11   3        5.31        3.22      0.42 o
   2  11   3        5.11        3.66      0.49 o
   3  11   3        0.23        0.50      0.62 o
  -3  12   3        0.48        1.57      0.40 o
  -2  12   3        2.95        3.29      0.31 o
  -1  12   3       13.92       14.65      0.53 o
   0  12   3        3.12        2.51      0.42 o
   1  12   3        1.65        1.21      0.62 o
  -8   0   4       76.10       78.96      3.42 o
  -7   0   4       79.50       68.46      2.96 o
  -6   0   4       41.33       38.46      1.07 o
  -5   0   4     1155.23     1143.07     30.66 o
  -4   0   4     1372.87     1439.52     36.96 o
  -3   0   4      352.88      415.78     11.87 o
  -2   0   4      552.13      545.24     15.20 o
  -1   0   4        0.45        1.96      0.31 o
   0   0   4        5.96        4.07      0.22 o
   1   0   4     1626.51     1551.24     59.26 o
   2   0   4     4453.23     4378.03    137.00 o
   3   0   4      161.52      151.72      3.99 o
   4   0   4       37.55       35.43      1.41 o
   5   0   4       21.11       20.51      1.16 o
   6   0   4      202.28      220.56      9.19 o
  -8   1   4        2.22        2.61      0.69 o
  -7   1   4        5.63        6.92      0.82 o
  -6   1   4      156.37      138.11      2.53 o
  -5   1   4       18.60       21.71      0.47 o
  -4   1   4        2.23        3.34      0.20 o
  -3   1   4       11.61       14.86      0.36 o
  -2   1   4      276.27      291.25      5.76 o
  -1   1   4      807.52      849.37     19.64 o
   0   1   4      101.14       89.40      1.93 o
   1   1   4      507.04      486.62      8.49 o
   2   1   4      140.33      146.66      2.79 o
   3   1   4      507.77      508.78     10.19 o
   4   1   4        4.79        4.14      0.24 o
   5   1   4        9.27        9.00      0.44 o
   6   1   4        0.01       -0.04      0.24 o
  -8   2   4        9.26        9.38      0.59 o
  -7   2   4       23.95       22.42      0.87 o
  -6   2   4       71.40       60.78      1.12 o
  -5   2   4       10.97       11.31      0.34 o
  -4   2   4       15.09       16.11      0.40 o
  -3   2   4       33.60       33.33      0.67 o
  -2   2   4        0.03        0.22      0.10 o
  -1   2   4       96.76      101.52      2.52 o
   0   2   4       14.06       10.78      0.34 o
   1   2   4       50.59       51.45      0.98 o
   2   2   4        0.00       -0.08      0.15 o
   3   2   4        7.59        8.10      0.30 o
   4   2   4       11.53       11.84      0.35 o
   5   2   4        1.93        2.72      0.33 o
   6   2   4        0.18        0.01      0.19 o
  -8   3   4        3.16        0.96      0.69 o
  -7   3   4        2.80        4.84      0.49 o
  -6   3   4       36.75       37.02      0.73 o
  -5   3   4      322.00      322.60      6.18 o
  -4   3   4      172.33      179.67      3.35 o
  -3   3   4        0.49        0.35      0.22 o
  -2   3   4      124.86      123.28      2.62 o
  -1   3   4       68.77       66.68      1.42 o
   0   3   4      222.75      229.80      5.42 o
   1   3   4       60.32       52.60      1.29 o
   2   3   4       79.55       74.18      2.32 o
   3   3   4       21.75       20.87      0.72 o
   4   3   4        2.62        2.55      0.24 o
   5   3   4       10.38       11.22      0.51 o
   6   3   4       22.24       21.55      0.91 o
  -8   4   4       57.72       62.49      2.03 o
  -7   4   4        1.18        0.18      0.42 o
  -6   4   4       14.38       16.72      0.42 o
  -5   4   4      397.91      375.43      8.35 o
  -4   4   4       97.15       89.76      1.94 o
  -3   4   4      533.14      562.90     12.22 o
  -2   4   4      360.08      384.71      8.09 o
  -1   4   4      116.54      127.84      3.22 o
   0   4   4       43.72       50.87      1.19 o
   1   4   4      683.52      642.75     27.67 o
   2   4   4       22.70       21.08      0.84 o
   3   4   4      129.14      123.26      4.13 o
   4   4   4       50.60       49.96      1.53 o
   5   4   4       28.80       27.15      0.74 o
   6   4   4        4.03        3.72      0.44 o
  -8   5   4       21.01       22.47      1.56 o
  -7   5   4        0.30       -0.11      0.34 o
  -6   5   4      171.79      161.56      4.13 o
  -5   5   4        0.07       -0.17      0.24 o
  -4   5   4      414.23      376.77      7.08 o
  -3   5   4       50.92       48.58      0.94 o
  -2   5   4      274.87      298.98      5.76 o
  -1   5   4       34.96       35.04      1.17 o
   0   5   4        1.77        0.99      0.26 o
   1   5   4      261.23      272.71     10.23 o
   2   5   4       14.34       14.33      0.71 o
   3   5   4       17.11       18.71      0.71 o
   4   5   4       23.37       24.34      0.85 o
   5   5   4        0.69        0.37      0.41 o
   6   5   4       21.38       19.89      0.88 o
  -7   6   4        2.17        2.98      0.47 o
  -6   6   4        2.21        2.59      0.25 o
  -5   6   4       29.71       25.10      0.63 o
  -4   6   4        9.43       10.58      0.35 o
  -3   6   4      261.10      254.91      6.21 o
  -2   6   4       54.23       56.12      1.24 o
  -1   6   4        3.80        4.44      0.23 o
   0   6   4       98.72      103.02      2.89 o
   1   6   4       78.90       81.99      2.50 o
   2   6   4        0.56        0.93      0.18 o
   3   6   4        0.23       -0.24      0.44 o
   4   6   4        4.08        4.68      0.30 o
   5   6   4        7.17        7.62      0.36 o
  -7   7   4       33.44       33.72      1.60 o
  -6   7   4       19.79       18.31      0.94 o
  -5   7   4       73.85       80.13      1.75 o
  -4   7   4       38.87       38.67      0.95 o
  -3   7   4        3.73        5.94      0.28 o
  -2   7   4      107.36      102.37      2.16 o
  -1   7   4        0.43        0.53      0.17 o
   0   7   4        1.15        0.53      0.12 o
   1   7   4       74.87       74.27      2.53 o
   2   7   4        4.59        4.61      0.28 o
   3   7   4        9.59       10.37      0.49 o
   4   7   4       10.36       10.68      0.54 o
   5   7   4       44.48       46.69      1.98 o
  -6   8   4        1.35        1.78      0.37 o
  -5   8   4        3.53        4.55      0.27 o
  -4   8   4       61.46       51.77      1.25 o
  -3   8   4       61.53       55.24      1.23 o
  -2   8   4       14.53       13.11      0.38 o
  -1   8   4       80.90       79.77      1.94 o
   0   8   4      156.41      152.27      3.71 o
   1   8   4      376.58      385.80     15.64 o
   2   8   4       81.61       88.43      2.75 o
   3   8   4       78.26       75.23      2.38 o
   4   8   4        4.70        5.74      1.00 o
   5   8   4       54.71       53.53      2.23 o
  -6   9   4        0.78        0.44      0.38 o
  -5   9   4        2.64        1.77      0.27 o
  -4   9   4        5.55        4.35      0.31 o
  -3   9   4        0.04        0.19      0.24 o
  -2   9   4        2.50        3.95      0.23 o
  -1   9   4      351.46      334.90      8.38 o
   0   9   4      222.56      225.57      5.66 o
   1   9   4        0.21       -0.27      0.27 o
   2   9   4        4.42        5.46      0.47 o
   3   9   4       51.73       55.22      2.35 o
   4   9   4      174.07      181.52      9.02 o
  -5  10   4       26.54       26.48      1.00 o
  -4  10   4       26.78       30.84      1.00 o
  -3  10   4        2.93        2.85      0.41 o
  -2  10   4       10.72       11.44      0.85 o
  -1  10   4        0.36        0.07      0.21 o
   0  10   4       50.67       44.42      1.19 o
   1  10   4        7.75        7.63      0.49 o
   2  10   4        8.37        8.57      1.35 o
   3  10   4       19.43       19.80      1.21 o
  -4  11   4       47.56       50.69      1.57 o
  -3  11   4        6.70        7.63      0.42 o
  -2  11   4       30.87       34.07      0.96 o
  -1  11   4       17.31       17.26      0.56 o
   0  11   4       67.82       71.02      2.99 o
   1  11   4        7.11        5.37      0.79 o
  -2  12   4       12.11       12.13      0.57 o
  -1  12   4        8.51        8.83      1.54 o
   0  12   4        6.39        5.93      0.86 o
  -8   1   5       98.02      102.00      3.09 o
  -7   1   5       15.85       15.57      0.74 o
  -6   1   5       56.34       53.88      1.02 o
  -5   1   5        7.13        6.67      0.30 o
  -4   1   5      336.58      316.82      5.88 o
  -3   1   5        4.19        5.15      0.24 o
  -2   1   5       28.38       32.40      0.83 o
  -1   1   5       91.89       94.91      2.12 o
   0   1   5       38.48       35.82      0.74 o
   1   1   5      157.68      145.60      3.25 o
   2   1   5      228.96      225.51      5.65 o
   3   1   5      200.69      190.32      4.30 o
   4   1   5        5.74        5.30      0.30 o
   5   1   5        4.35        3.98      0.31 o
   6   1   5        0.53        1.01      0.30 o
  -8   2   5        0.55        1.13      0.84 o
  -7   2   5        1.19        2.80      0.96 o
  -6   2   5      131.04      115.97      2.33 o
  -5   2   5      649.46      633.90     14.14 o
  -4   2   5        0.59       -0.22      0.22 o
  -3   2   5       24.35       27.89      0.60 o
  -2   2   5      218.03      250.66      5.37 o
  -1   2   5      627.91      642.59     13.68 o
   0   2   5      137.99      138.27      3.32 o
   1   2   5       50.30       48.52      1.11 o
   2   2   5       29.99       26.21      0.61 o
   3   2   5        2.19        1.70      0.24 o
   4   2   5       34.55       34.02      1.11 o
   5   2   5        4.67        3.80      0.20 o
   6   2   5        6.93        6.21      0.87 o
  -8   3   5        7.94        8.43      0.84 o
  -7   3   5       26.30       27.20      1.06 o
  -6   3   5       29.22       24.84      0.59 o
  -5   3   5      147.19      154.22      3.05 o
  -4   3   5       58.25       62.16      1.22 o
  -3   3   5        2.54        1.26      0.26 o
  -2   3   5        4.15        3.71      0.28 o
  -1   3   5      573.49      618.49     13.24 o
   0   3   5      164.83      148.78      3.66 o
   1   3   5       23.17       25.15      0.68 o
   2   3   5       35.12       36.56      1.53 o
   3   3   5        0.65        0.94      0.24 o
   4   3   5       18.34       17.29      0.79 o
   5   3   5        3.20        3.46      0.35 o
   6   3   5       62.14       57.66      1.93 o
  -8   4   5       13.47       13.10      0.79 o
  -7   4   5        7.47        6.77      0.48 o
  -6   4   5        0.44        0.06      0.29 o
  -5   4   5       34.25       30.20      0.76 o
  -4   4   5       22.26       20.58      0.54 o
  -3   4   5       66.40       67.79      1.48 o
  -2   4   5      197.02      197.16      4.57 o
  -1   4   5       96.23       89.16      1.90 o
   0   4   5        0.11       -0.10      0.16 o
   1   4   5        8.18        6.06      0.60 o
   2   4   5       44.11       41.64      1.63 o
   3   4   5       85.38       79.06      3.17 o
   4   4   5        4.81        4.55      0.35 o
   5   4   5        2.48        2.86      0.30 o
  -7   5   5       24.56       26.85      1.43 o
  -6   5   5       20.94       21.28      0.75 o
  -5   5   5       61.34       60.79      1.35 o
  -4   5   5       48.65       47.85      1.08 o
  -3   5   5      104.80      103.47      2.20 o
  -2   5   5      193.85      200.25      4.40 o
  -1   5   5        5.63        7.84      0.36 o
   0   5   5      211.60      214.91      7.80 o
   1   5   5       25.58       28.00      2.04 o
   2   5   5        0.38        0.42      0.40 o
   3   5   5       58.45       61.62      1.92 o
   4   5   5        2.89        2.66      0.32 o
   5   5   5        7.51        6.40      0.47 o
  -7   6   5        0.25        1.38      0.63 o
  -6   6   5       78.99       83.38      4.66 o
  -5   6   5        3.47        5.01      0.35 o
  -4   6   5      126.60      119.39      2.80 o
  -3   6   5      212.83      207.32      7.44 o
  -2   6   5       16.69       18.54      0.56 o
  -1   6   5       15.93       13.97      0.53 o
   0   6   5       17.36       19.93      0.69 o
   1   6   5       67.14       74.10      2.91 o
   2   6   5       25.41       25.40      1.06 o
   3   6   5       45.67       46.02      1.50 o
   4   6   5       24.54       26.33      1.31 o
   5   6   5        3.18        2.81      0.49 o
  -7   7   5        7.38       11.16      0.92 o
  -6   7   5        1.94        2.16      0.41 o
  -5   7   5       10.61       11.72      0.52 o
  -4   7   5       11.85        8.81      0.30 o
  -3   7   5      218.60      223.50      5.36 o
  -2   7   5       50.65       54.22      1.36 o
  -1   7   5      255.99      250.14      7.11 o
   0   7   5      121.36      123.89      3.53 o
   1   7   5        4.49        4.64      0.71 o
   2   7   5        6.20        6.71      0.39 o
   3   7   5        8.50        8.48      0.73 o
   4   7   5       28.97       29.34      1.44 o
  -6   8   5        0.47        0.42      0.49 o
  -5   8   5        0.40       -0.15      0.25 o
  -4   8   5        3.73        3.89      0.27 o
  -3   8   5        2.35        3.45      0.26 o
  -2   8   5      344.54      348.49      8.70 o
  -1   8   5       49.07       48.02      1.46 o
   0   8   5       68.59       67.57      2.83 o
   1   8   5       11.63       13.80      1.03 o
   2   8   5       60.65       67.74      2.79 o
   3   8   5        0.17        1.20      0.66 o
   4   8   5        4.95        5.08      0.67 o
  -5   9   5        0.59        1.38      0.28 o
  -4   9   5        0.00        0.25      0.25 o
  -3   9   5        3.03        2.85      0.20 o
  -2   9   5       24.49       22.58      0.71 o
  -1   9   5        0.01       -0.43      0.63 o
   0   9   5        1.61        2.40      0.76 o
   1   9   5        3.23        2.61      0.63 o
   2   9   5       30.41       30.50      1.50 o
   3   9   5       46.40       47.07      2.08 o
  -5  10   5       49.11       56.65      2.08 o
  -4  10   5        0.05       -0.05      0.41 o
  -3  10   5       35.67       38.61      2.38 o
  -2  10   5        9.54       10.27      0.60 o
  -1  10   5       21.88       25.40      0.87 o
   0  10   5       10.47        8.68      0.93 o
   1  10   5        3.80        4.62      0.79 o
   2  10   5        0.06       -0.34      0.73 o
  -3  11   5       22.40       23.41      1.00 o
  -2  11   5       25.29       29.18      1.04 o
  -1  11   5        5.94        6.71      0.92 o
   0  11   5        0.03        0.11      0.60 o
   1  11   5        0.09        0.00      0.47 o
  -8   0   6       28.24       34.36      1.85 o
  -7   0   6       58.77       61.92      2.81 o
  -6   0   6      147.87      132.92      4.45 o
  -5   0   6        6.15        6.78      0.36 o
  -4   0   6      523.03      531.64     15.97 o
  -3   0   6     1039.15     1082.85     39.12 o
  -2   0   6       18.41       26.71      1.21 o
  -1   0   6      191.20      190.93      5.07 o
   0   0   6        6.53        5.75      0.31 o
   1   0   6       42.09       37.92      1.10 o
   2   0   6      439.74      452.18     20.55 o
   3   0   6      730.61      663.05     22.07 o
   4   0   6       16.78       18.92      0.66 o
   5   0   6        4.47        4.88      0.38 o
  -8   1   6        2.08        2.27      0.57 o
  -7   1   6        1.72        1.29      0.68 o
  -6   1   6       16.69       22.51      0.66 o
  -5   1   6      174.10      163.67      3.16 o
  -4   1   6       13.05       14.56      0.42 o
  -3   1   6        3.60        3.89      0.30 o
  -2   1   6       36.91       36.75      0.95 o
  -1   1   6      206.43      211.80      3.98 o
   0   1   6       86.80       85.50      1.68 o
   1   1   6       18.19       16.24      0.44 o
   2   1   6      107.93      102.77      2.69 o
   3   1   6      124.88      118.56      4.67 o
   4   1   6      109.08      100.39      3.28 o
   5   1   6        6.09        7.49      0.46 o
  -8   2   6        4.79        4.51      0.53 o
  -7   2   6       11.48       13.92      1.00 o
  -6   2   6       25.35       24.50      0.69 o
  -5   2   6       91.96       82.15      1.64 o
  -4   2   6       21.58       21.76      0.57 o
  -3   2   6       25.48       23.72      0.58 o
  -2   2   6       19.70       20.18      0.52 o
  -1   2   6        6.49        4.31      0.23 o
   0   2   6       26.46       27.87      0.67 o
   1   2   6        0.09        0.02      0.17 o
   2   2   6       20.07       19.30      0.46 o
   3   2   6        2.27        1.92      0.25 o
   4   2   6       11.19       11.23      0.53 o
   5   2   6        1.38        0.67      0.60 o
  -8   3   6       35.45       36.36      1.41 o
  -7   3   6       10.28        7.41      0.44 o
  -6   3   6       41.10       43.46      1.25 o
  -5   3   6        7.60        7.47      0.30 o
  -4   3   6      502.83      499.57     11.89 o
  -3   3   6       30.21       29.93      0.83 o
  -2   3   6        5.96        6.85      0.38 o
  -1   3   6      134.10      130.49      2.74 o
   0   3   6        8.54        8.75      0.33 o
   1   3   6      102.34      104.29      2.71 o
   2   3   6        0.33        0.15      0.31 o
   3   3   6        3.22        3.13      0.36 o
   4   3   6       12.52       12.42      0.85 o
   5   3   6        1.97        1.21      0.38 o
  -7   4   6       28.76       29.83      1.08 o
  -6   4   6        0.22       -0.01      0.55 o
  -5   4   6        5.48        5.61      0.28 o
  -4   4   6      424.49      412.81      9.76 o
  -3   4   6       55.28       54.58      1.22 o
  -2   4   6       74.53       82.73      1.81 o
  -1   4   6      163.46      171.40      3.23 o
   0   4   6       24.20       25.16      0.71 o
   1   4   6       68.86       68.86      2.42 o
   2   4   6       78.72       74.09      4.59 o
   3   4   6       11.35       12.79      0.58 o
   4   4   6       60.72       64.43      2.59 o
   5   4   6       16.67       15.50      0.66 o
  -7   5   6       27.32       29.55      1.57 o
  -6   5   6        1.03        0.78      0.34 o
  -5   5   6      139.25      127.78      3.45 o
  -4   5   6       29.35       28.46      0.71 o
  -3   5   6      276.29      260.03      5.74 o
  -2   5   6       41.26       44.06      1.05 o
  -1   5   6      127.47      130.77      2.49 o
   0   5   6        0.43        0.55      0.50 o
   1   5   6        7.55        7.59      0.71 o
   2   5   6       76.63       83.29      3.27 o
   3   5   6        6.92        7.91      0.73 o
   4   5   6        5.88        5.43      0.65 o
  -7   6   6        7.12        8.13      0.86 o
  -6   6   6        5.09        5.17      0.44 o
  -5   6   6       17.25       17.73      0.65 o
  -4   6   6       18.97       15.77      0.47 o
  -3   6   6        0.01       -0.42      0.42 o
  -2   6   6      119.35      120.71      3.10 o
  -1   6   6        6.47        6.72      0.38 o
   0   6   6        4.95        4.89      0.66 o
   1   6   6       13.91       14.14      0.90 o
   2   6   6       29.51       32.07      1.53 o
   3   6   6        0.30       -0.61      0.61 o
   4   6   6        0.00       -0.39      0.56 o
  -6   7   6        8.91        9.61      0.72 o
  -5   7   6       16.07       15.63      0.59 o
  -4   7   6      111.25      115.64      4.69 o
  -3   7   6        2.11        1.45      0.25 o
  -2   7   6        0.91        2.02      1.17 o
  -1   7   6      131.00      139.24      3.98 o
   0   7   6        9.48        8.90      0.86 o
   1   7   6        1.33        2.70      0.63 o
   2   7   6       16.17       17.98      1.80 o
   3   7   6        2.87        2.37      0.62 o
  -6   8   6        2.93        2.05      0.61 o
  -5   8   6        5.68        4.96      0.61 o
  -4   8   6        0.06        0.11      0.36 o
  -3   8   6       55.61       49.27      2.46 o
  -2   8   6        9.43        8.69      0.64 o
  -1   8   6       17.51       19.41      0.74 o
   0   8   6       27.59       30.23      1.62 o
   1   8   6      141.98      146.02      5.74 o
   2   8   6      127.20      133.79      5.54 o
   3   8   6       19.91       20.08      1.19 o
  -5   9   6        2.44        3.22      0.59 o
  -4   9   6        0.39        0.03      0.28 o
  -3   9   6        1.44        1.07      0.35 o
  -2   9   6        0.06       -0.20      0.60 o
  -1   9   6        0.08       -0.22      0.24 o
   0   9   6      193.05      197.30      7.70 o
   1   9   6       67.37       73.51      3.07 o
   2   9   6        2.37        3.32      0.62 o
  -4  10   6       15.45       16.56      0.85 o
  -3  10   6       23.56       27.61      1.12 o
  -2  10   6       14.22       15.54      1.22 o
  -1  10   6        0.82        0.87      1.11 o
   0  10   6        5.11        4.76      0.78 o
   1  10   6       19.26       17.39      1.25 o
  -8   1   7       14.19       17.43      0.91 o
  -7   1   7       81.29       84.63      2.59 o
  -6   1   7       34.46       34.48      1.32 o
  -5   1   7       81.96       83.30      1.93 o
  -4   1   7       37.82       37.36      0.87 o
  -3   1   7      248.71      243.28      5.60 o
  -2   1   7       33.47       32.54      0.88 o
  -1   1   7       16.75       16.07      0.41 o
   0   1   7        4.58        4.55      0.20 o
   1   1   7        2.51        1.98      0.16 o
   2   1   7       17.54       18.33      0.54 o
   3   1   7      140.24      136.59      3.34 o
   4   1   7       42.86       40.69      1.70 o
  -7   2   7        8.54        9.04      0.67 o
  -6   2   7        6.10        3.92      0.53 o
  -5   2   7      146.24      137.96      3.58 o
  -4   2   7      246.75      242.18      5.44 o
  -3   2   7        3.13        2.22      0.26 o
  -2   2   7       33.40       34.29      0.80 o
  -1   2   7       11.95       14.26      0.48 o
   0   2   7      107.08      109.00      2.27 o
   1   2   7        6.07        5.39      0.21 o
   2   2   7        1.67        1.92      0.23 o
   3   2   7        5.99        5.37      0.46 o
   4   2   7        0.64        0.12      0.41 o
  -7   3   7        9.09        9.81      0.50 o
  -6   3   7       13.30       14.05      0.57 o
  -5   3   7       17.54       13.35      0.49 o
  -4   3   7       58.56       61.07      1.40 o
  -3   3   7       44.36       44.35      1.25 o
  -2   3   7        6.68        8.48      0.49 o
  -1   3   7        0.00        0.13      0.30 o
   0   3   7      170.58      175.71      3.77 o
   1   3   7       50.58       48.07      1.32 o
   2   3   7       12.07       11.66      0.56 o
   3   3   7        2.23        2.34      0.56 o
   4   3   7        0.19        0.50      0.42 o
  -7   4   7       14.50       14.49      1.15 o
  -6   4   7       10.77        9.44      0.57 o
  -5   4   7        0.84        2.27      0.60 o
  -4   4   7       17.35       15.75      0.53 o
  -3   4   7        1.20        0.84      0.22 o
  -2   4   7       14.36       15.02      0.46 o
  -1   4   7       64.15       62.38      1.40 o
   0   4   7       44.99       40.59      0.98 o
   1   4   7        2.38        2.75      0.47 o
   2   4   7        2.72        4.84      0.78 o
   3   4   7       11.76       12.13      0.84 o
   4   4   7       21.79       20.12      1.05 o
  -7   5   7        3.02        4.77      0.81 o
  -6   5   7       49.87       52.17      2.38 o
  -5   5   7        0.73        0.48      0.33 o
  -4   5   7       31.43       31.33      0.88 o
  -3   5   7        0.33        0.08      0.26 o
  -2   5   7        6.15        6.69      0.35 o
  -1   5   7       92.28       93.85      2.08 o
   0   5   7       33.15       35.46      1.28 o
   1   5   7       30.89       30.65      1.52 o
   2   5   7       12.73       14.61      0.89 o
   3   5   7       12.31       11.98      0.84 o
  -6   6   7        2.10        2.98      0.67 o
  -5   6   7       62.56       66.43      2.91 o
  -4   6   7        0.84        0.95      0.48 o
  -3   6   7      128.32      127.91      3.55 o
  -2   6   7      101.30      100.14      2.46 o
  -1   6   7       22.48       23.00      1.31 o
   0   6   7        0.23        0.22      0.48 o
   1   6   7        2.87        2.12      0.73 o
   2   6   7       46.35       50.86      2.16 o
   3   6   7        3.38        3.78      0.60 o
  -6   7   7        0.56        1.85      0.64 o
  -5   7   7        1.09        1.16      0.49 o
  -4   7   7        7.65        9.38      0.62 o
  -3   7   7        1.21        0.42      0.40 o
  -2   7   7      116.30      122.25      3.46 o
  -1   7   7        2.33        2.94      0.34 o
   0   7   7       82.71       89.30      3.57 o
   1   7   7       44.11       46.49      2.43 o
   2   7   7        0.55       -0.31      0.68 o
  -5   8   7        1.17        0.10      0.45 o
  -4   8   7        3.97        3.33      0.69 o
  -3   8   7        7.81        6.54      0.55 o
  -2   8   7        3.36        3.47      0.42 o
  -1   8   7      129.61      142.43      5.49 o
   0   8   7       29.28       30.59      1.66 o
   1   8   7       19.55       17.43      1.16 o
   2   8   7        0.16        0.91      0.79 o
  -4   9   7        0.12       -0.22      1.34 o
  -3   9   7        2.90        4.96      0.51 o
  -2   9   7       12.31       13.20      1.09 o
  -1   9   7        5.48        4.52      0.85 o
   0   9   7        0.99        1.20      0.82 o
  -7   0   8       16.77       22.10      1.49 o
  -6   0   8       11.85       12.17      0.67 o
  -5   0   8       75.02       71.47      4.71 o
  -4   0   8       32.28       30.00      1.36 o
  -3   0   8      114.80      116.12      4.74 o
  -2   0   8      286.13      285.49      7.98 o
  -1   0   8        0.63        0.92      0.24 o
   0   0   8       86.46       84.81      2.41 o
   1   0   8        0.44        0.20      0.29 o
   2   0   8       22.12       20.30      0.83 o
   3   0   8      120.04      112.52      5.07 o
  -7   1   8        9.76        9.52      0.71 o
  -6   1   8        0.51        0.09      0.27 o
  -5   1   8        8.58       10.36      0.48 o
  -4   1   8      144.32      139.71      3.88 o
  -3   1   8       12.34       10.82      0.49 o
  -2   1   8        1.40        1.32      0.23 o
  -1   1   8       51.63       49.19      1.03 o
   0   1   8       54.65       57.15      1.20 o
   1   1   8        5.17        4.55      0.21 o
   2   1   8        0.20        0.58      0.22 o
   3   1   8       11.87       13.11      0.81 o
  -7   2   8        9.04        7.19      0.59 o
  -6   2   8        7.62        9.98      0.82 o
  -5   2   8       13.56       14.78      0.70 o
  -4   2   8       69.62       63.69      1.76 o
  -3   2   8       21.73       21.05      0.58 o
  -2   2   8       28.18       24.63      0.65 o
  -1   2   8        2.50        2.66      0.23 o
   0   2   8        4.63        3.91      0.24 o
   1   2   8        6.81        6.96      0.30 o
   2   2   8        2.02        1.53      0.28 o
   3   2   8        6.71        7.15      0.59 o
  -7   3   8       14.42       17.69      1.27 o
  -6   3   8        2.25        0.59      0.71 o
  -5   3   8       64.79       69.78      2.45 o
  -4   3   8       12.86       12.66      0.55 o
  -3   3   8      301.54      294.83      8.84 o
  -2   3   8        1.44        0.91      0.37 o
  -1   3   8       23.00       23.52      0.62 o
   0   3   8       33.24       32.68      0.80 o
   1   3   8       33.08       33.10      1.00 o
   2   3   8       19.62       19.96      0.80 o
   3   3   8        1.69        1.62      0.47 o
  -6   4   8        3.00        2.24      0.56 o
  -5   4   8        0.38        1.53      0.61 o
  -4   4   8       11.14       10.33      0.51 o
  -3   4   8      260.42      263.52     10.36 o
  -2   4   8        2.08        1.65      0.24 o
  -1   4   8        2.90        3.48      0.25 o
   0   4   8       40.17       39.21      1.18 o
   1   4   8       20.18       18.52      0.81 o
   2   4   8       22.00       23.57      1.18 o
  -6   5   8       29.65       30.60      1.67 o
  -5   5   8        2.48        2.06      0.55 o
  -4   5   8       48.75       48.94      2.02 o
  -3   5   8       48.32       48.33      1.38 o
  -2   5   8      124.27      123.60      2.82 o
  -1   5   8       30.49       31.31      1.05 o
   0   5   8       23.89       26.77      1.42 o
   1   5   8        1.89        3.00      0.64 o
   2   5   8        8.07        9.23      1.89 o
  -5   6   8       14.12       14.03      0.98 o
  -4   6   8       17.78       18.58      0.68 o
  -3   6   8        4.36        3.87      0.46 o
  -2   6   8        0.63        0.23      0.35 o
  -1   6   8       59.11       60.69      2.64 o
   0   6   8        0.04        0.32      0.50 o
   1   6   8        0.26        0.72      0.81 o
   2   6   8        1.27        0.77      0.61 o
  -5   7   8        0.17        1.16      0.60 o
  -4   7   8        0.81       -0.13      0.52 o
  -3   7   8       51.72       55.78      2.07 o
  -2   7   8        0.32       -0.12      0.37 o
  -1   7   8       18.60       16.71      1.20 o
   0   7   8       56.75       67.06      2.83 o
   1   7   8       10.58       12.01      0.99 o
  -2   8   8       14.27       14.29      1.20 o
  -1   8   8        1.02        1.04      0.85 o
   0   8   8       15.55       17.01      1.17 o
  -6   1   9       27.66       28.59      1.69 o
  -5   1   9       15.09       14.81      1.06 o
  -3   1   9       61.28       58.41      1.55 o
  -2   1   9       79.98       77.87      1.56 o
  -1   1   9       29.16       28.97      0.67 o
   0   1   9        2.14        1.73      0.22 o
   1   1   9        1.38        1.16      0.28 o
   2   1   9        6.69        6.89      0.66 o
  -6   2   9        5.96        7.63      0.95 o
  -5   2   9       20.75       17.40      1.26 o
  -4   2   9       55.47       55.50      2.56 o
  -3   2   9       81.94       83.74      3.20 o
  -2   2   9       11.34       10.32      0.46 o
  -1   2   9        5.80        6.20      0.33 o
   0   2   9        2.97        2.87      0.33 o
   1   2   9        9.40       10.28      0.64 o
   2   2   9        1.76        0.91      0.40 o
  -6   3   9       10.82       12.38      1.11 o
  -5   3   9        6.33        6.82      0.72 o
  -4   3   9        8.21        8.73      0.89 o
  -3   3   9       10.05        9.59      0.62 o
  -2   3   9        6.68        6.42      0.35 o
  -1   3   9       11.01       12.45      0.67 o
   0   3   9        4.10        3.69      0.39 o
   1   3   9       35.81       36.89      1.65 o
  -5   4   9        8.45       12.04      1.00 o
  -4   4   9        0.11       -0.07      0.57 o
  -3   4   9       13.90       11.87      0.65 o
  -2   4   9        0.07        0.04      0.21 o
  -1   4   9        0.14       -0.45      0.59 o
   0   4   9       11.36       12.77      0.93 o
   1   4   9       15.84       16.31      0.99 o
  -5   5   9       30.38       30.30      1.66 o
  -4   5   9        1.92        1.15      0.43 o
  -3   5   9        2.34        2.41      0.51 o
  -2   5   9        0.07       -0.41      1.30 o
  -1   5   9        1.49        0.36      0.58 o
   0   5   9       16.50       17.01      1.10 o
  -4   6   9       14.58       16.64      0.93 o
  -3   6   9        0.53        0.12      0.74 o
  -2   6   9       90.54       94.42      3.80 o
  -1   6   9       22.96       21.79      1.33 o
  -3   0  10       17.01       15.83      1.59 o
  -2   0  10       29.38       28.44      2.05 o
  -1   0  10       46.98       48.37      3.15 o
   0   0  10        2.53        1.33      0.62 o
  -4   1  10        0.02       -0.28      0.93 o
  -3   1  10       70.52       69.88      3.04 o
  -2   1  10       12.23       11.38      0.88 o
  -1   1  10        0.51        0.38      0.60 o
   0   1  10       26.90       26.53      1.37 o
  -4   2  10        2.58        2.47      1.15 o
  -3   2  10       35.81       36.14      1.41 o
  -2   2  10       18.29       16.90      0.84 o
  -1   2  10       17.34       15.48      1.04 o
  -4   3  10       27.99       25.24      2.28 o
  -3   3  10       36.68       34.83      1.34 o
  -2   3  10      104.95      106.63      4.12 o
  -1   3  10        0.54       -0.14      0.53 o
  -3   4  10       21.55       20.80      1.26 o
  -2   4  10       77.00       81.43      3.30 o
 
